# Supplementary material for: Rational Design, Synthesis, and Biological Evaluation of Novel Thiazole/Thiazolidinones Multitarget Anti-Human Immunodeficiency Virus Molecules
Source: Pharmaceuticals (Basel). 2025 Feb 21;18(3):298. doi: 10.3390/ph18030298 (PMC11946194; doi:10.3390/ph18030298)
Supplement: Supplementary file 1 [file pharmaceuticals-18-00298-s001.zip]

Archive with 1 entries (1 files):
- pharmaceuticals-3444697-supplementary.pdf
